# Supplementary material for: Effect of Oral Nutritional Supplementation on Adequacy of Nutrient Intake among Picky-Eating Children at Nutritional Risk in India: A Randomized Double Blind Clinical Trial
Source: Nutrients. 2023 May 29;15(11):2528. doi: 10.3390/nu15112528 (PMC10255389; doi:10.3390/nu15112528)
Supplement: Supplementary file 1 [file nutrients-15-02528-s001.zip]

Archive with 1 entries (1 files):
- nutrients-2381721-supplementary.pdf
